# Supplementary material for: Integration of Patient-Reported Outcome Measures in Clinical Practice for Head and Neck Cancer Patients: A Cross-Sectional Survey
Source: Curr Oncol. 2026 May 8;33(5):275. doi: 10.3390/curroncol33050275 (PMC13206621; doi:10.3390/curroncol33050275)
Supplement: Supplementary file 1 [file curroncol-33-00275-s001.zip]

Archive with 2 entries (2 files):
- EORTC PRO HNC survey.pdf
- Figure Participants by country of origin.png
